# Supplementary material for: Global distribution, evolutionary dynamics, and origins of wheat streak mosaic virus
Source: Front Plant Sci. 2025 Jun 17;16:1611008. doi: 10.3389/fpls.2025.1611008 (PMC12209379; doi:10.3389/fpls.2025.1611008)
Supplement: Supplementary file 1 [file SupplementaryFile1.zip]

Archive with 2 entries (2 files):
- Sup Table 1, 2 and 3.XLSX
- Sup Table 4 and 5.docx
