# Supplementary material for: Global distribution, evolutionary dynamics, and origins of wheat streak mosaic virus
Source: Front Plant Sci. 2025 Jun 17;16:1611008. doi: 10.3389/fpls.2025.1611008 (PMC12209379; doi:10.3389/fpls.2025.1611008)
Supplement: Supplementary file 1 [file SupplementaryFile1.zip › Sup Table 1, 2 and 3.XLSX]

## Sheet: Table S1
TABLE S1 The WSMV complete genome sequences used for phylogenetic analyses
Accecsion number	Date of sampling	Strain_name	Country
AF511614	1995	H95S	USA
AF511643	1999	WA99	USA
AF511630	1996	MON96	USA
AF511619	1999	ID99	USA
AF511618	1996	ID96	USA
AF511615	1998	H98	USA
EU914918	2008	Saadat-Shahr	Iran
EU914917	2008	Naghadeh	Iran
AF057533	1981	Sidney 81	USA
OK181894	2013	HP2W	Australia
OK181893	2013	HP1G	Australia
OK181892	2006	BCWS1	Australia
OK181891	2012	BCWS5	Australia
OK181889	2006	BCWS2	Australia
OK181888	2012	BCHPV1	Australia
MF459661	2014	KSH294	USA
FJ348359	2002	Arg2	Argentina
FJ348358	1994	WA94	USA
PP856226	2024	DSMZ PV-1141	Germany
OR082783	2023	DSMZ PV-1196	Austria
MZ405098	2018	S34Edirne	Turkey
MW990192	2020	OB20	USA
MW990191	2020	KE20	USA
MW990190	1971	RL71	USA
MW990189	2019	NS02_19	USA
MW990188	2019	ME19	USA
MW990187	2019	FO93	USA
MW990186	2019	SM19	USA
MW990185	2019	KW19	USA
MW990184	1995	PL95	USA
MW990183	2006	EL06-892	USA
MW990182	2020	GL20	USA
MW990181	2020	MON5_20	USA
MW990180	2019	EL19	USA
MW990179	2019	SA19	USA
MW990178	2019	RP19	USA
MW990177	2019	FO19	USA
MW990176	2019	FW40	USA
MW990175	2019	RA02_19	USA
MW990174	2019	ST19	USA
MW990173	2019	SH02_19	USA
MW990172	2020	RH20	USA
MW990171	2017	EL17-1183	USA
MW990170	2019	DC19	USA
MW990169	2020	RO20	USA
MW990168	2019	KM19	USA
MW990167	2019	NE01_19	USA
MZ202336	2021	DSMZ PV-0356	Ukraine
MT762110	2019.06	COKCar	USA
MT762109	2019.05	COPhil	USA
MK975887	2016	WSMV-OH1	USA
MK318281	2017	KSWal2017	USA
MK318280	2017	KSMHK	USA
MK318279	2017	KSIct2017	USA
MK318278	2014	KSHm2014	USA
MK318277	2015	KSHm_2	USA
MK318276	2015	KSHm_1	USA
MK318275	2017	KSGre2017	USA
MH939146	2016.03	-Sosn	Poland
MH939145	2013.06	-Sze	Poland
LN624217	2014	Austria	Austria
HG810954	2013	Hoym	Germany
HG810953	2012	Marmagne	France
AF454455	1999	Turkey 1	USA
AF285170	1996	El Batan 3	USA
AF285169	1932	type	USA
AF454454	1999	Czech	Czech Republic
OR900922	2019.06	19RA3	USA
OR900921	2020.06	20GO	USA
OR900920	2020.06	20WA	USA
OR900919	2019.06	19SV	USA
OR900918	2019.06	19ST	USA
OR900917	2019.06	19NS2	USA
OR900916	2019.06	19MC1	USA
OR900915	2021.06	21WH3	USA
OR900914	2019.06	19RH1	USA
OR900913	2021.06	21RL1	USA
OR900912	2019.06	19GH1	USA
OR900911	2020.06	20GH2	USA
OR900910	2020.06	20SD4	USA
OR900909	2019.06	19SH3	USA
OR900908	2020.06	20GL2	USA
OR900907	2020.06	20TR2	USA
OR900906	2019.06	20NS5	USA
OR900905	2019.06	19TR1	USA
OR900904	2020.06	20JW3	USA
OR900903	2020.06	20MC2	USA
OR900902	2020.06	20PL2	USA
OR900901	2019.06	19FI	USA
OR900900	2019.06	19HM1	USA
OR900899	2020.06	20KE2	USA
OR900898	2019.06	19SW	USA
OR900897	2020.06	20EW	USA
OR900896	2019.06	19MT	USA
OR900895	2019.06	19ME	USA
OR900894	2020.06	20LE17	USA
OR900893	2021.06	21RL4	USA
OR900892	2021.06	21WH7	USA
OR900891	2020.06	20RH2	USA
OR900890	2021.06	21WH6	USA
OR900889	2019.06	19CN3	USA
OR900888	2019.06	19DC1	USA
OR900887	2020.06	20SM3	USA
OR900886	2019.06	19CN1	USA

## Sheet: Table S2
TABLE S2 Coat protein gene sequences of WSMV strains used for phylogenetic analyses
Accession number	Date of sampling	Strain_name	Country
AF511614	1995	H95S	USA
AF511643	1999	WA99	USA
AF511630	1996	MON96	USA
AF511619	1999	ID99	USA
AF511618	1996	ID96	USA
AF511615	1998	H98	USA
EU914918	2008	Saadat-Shahr	Iran
EU914917	2008	Naghadeh	Iran
AF057533	1981	Sidney 81	USA
OK181894	2013	HP2W	Australia
OK181893	2013	HP1G	Australia
OK181892	2006	BCWS1	Australia
OK181891	2012	BCWS5	Australia
OK181889	2006	BCWS2	Australia
OK181888	2012	BCHPV1	Australia
MF459661	2014	KSH294	USA
FJ348359	2002	Arg2	Argentina
FJ348358	1994	WA94	USA
PP856226	2024	DSMZ PV-1141	Germany
OR082783	2023	DSMZ PV-1196	Austria
MZ405098	2018	S34Edirne	Turkey
MW990192	2020	OB20	USA
MW990191	2020	KE20	USA
MW990190	1971	RL71	USA
MW990189	2019	NS02_19	USA
MW990188	2019	ME19	USA
MW990187	2019	FO93	USA
MW990186	2019	SM19	USA
MW990185	2019	KW19	USA
MW990184	1995	PL95	USA
MW990183	2006	EL06-892	USA
MW990182	2020	GL20	USA
MW990181	2020	MON5_20	USA
MW990180	2019	EL19	USA
MW990179	2019	SA19	USA
MW990178	2019	RP19	USA
MW990177	2019	FO19	USA
MW990176	2019	FW40	USA
MW990175	2019	RA02_19	USA
MW990174	2019	ST19	USA
MW990173	2019	SH02_19	USA
MW990172	2020	RH20	USA
MW990171	2017	EL17-1183	USA
MW990170	2019	DC19	USA
MW990169	2020	RO20	USA
MW990168	2019	KM19	USA
MW990167	2019	NE01_19	USA
MZ202336	2021	DSMZ PV-0356	Ukraine
MT762110	2019.06	COKCar	USA
MT762109	2019.05	COPhil	USA
MK975887	2016	WSMV-OH1	USA
MK318281	2017	KSWal2017	USA
MK318280	2017	KSMHK	USA
MK318279	2017	KSIct2017	USA
MK318278	2014	KSHm2014	USA
MK318277	2015	KSHm_2	USA
MK318276	2015	KSHm_1	USA
MK318275	2017	KSGre2017	USA
MH939146	2016.03	-Sosn	Poland
MH939145	2013.06	-Sze	Poland
LN624217	2014	Austria	Austria
HG810954	2013	Hoym	Germany
HG810953	2012	Marmagne	France
AF454455	1999	Turkey 1	USA
AF285170	1996	El Batan 3	USA
AF285169	1932	type	USA
AF454454	1999	Czech	Czech Republic
OQ866338	2022.08	TriMV_WSM1_3	USA
OQ866337	2022.08	TriMV_WSM1_2	USA
OQ866336	2022.08	TriMV_WSM1_1	USA
OQ866335	2022.08	TriMV_Wsm2_3	USA
OQ866334	2022.08	TriMV_Wsm2_2	USA
OQ866333	2022.08	TriMV_Wsm2_1	USA
OQ866332	2022.08	TriMV_Suscep_3	USA
OQ866331	2022.08	TriMV_Suscep_2	USA
OK181890	2005	BCWS3	Australia
MN901897	2004.08	FASA-E	Iran
MN901896	2005.06	Chen	Iran
MN901895	2003.06	Neyshabour	Iran
MN901894	2008.05	Robatm	Iran
MN901893	2006.08	Jbajgah	Iran
MN901892	2005.05	Qazvin	Iran
MN901891	2006.05	Zanjan	Iran
MN901890	2005.05	Zan132	Iran
MN901889	2005.05	Kab52	Iran
U54574	1991	TAMU	USA
U54573	1991	sidney	USA
U54572	1991	Colorado	USA
U54571	1991	OSU	USA
U54569	1991	pv106	USA
U54568	1991	pv91	USA
MN901888	2005.05	Azna	Iran
MN901887	2005.05	Abargoo	Iran
MN901886	2005.05	Isfahan	Iran
MN901885	2005.06	FASAW	Iran
MN901884	2004.08	Sedeh	Iran
MN901883	2004.08	ShahrK	Iran
MN901882	2008.05	Miandoab	Iran
MN901881	2006.05	Azkh132	Iran
MN901880	2006.05	Azgh132	Iran
MN901879	2003.05	Azsh14	Iran
MN901878	2006.03	Behbahan	Iran
MN901877	2009.03	Beh2	Iran
MN901876	2009.03	Beht	Iran
MN901875	2009.03	Beh1	Iran
MN901874	2009.03	Dezful	Iran
MN901873	2009.03	Lolium	Iran
AY858546	2004	SP-1	Australia
DQ462279	2006	Ginninderra	Australia
DQ462278	2004	SP-1	Australia
DQ462277	2004	SP-6	Australia
DQ462276	2004	SP-5	Australia
AF034415	1997	WA	USA
U53604	1932	pv57	USA
DQ888805	2004	Kondonin	Australia
DQ888804	2004	Galong	Australia
DQ888803	2004	Gibson	Australia
DQ888802	2004	Yerritup	Australia
DQ888801	2004	Mt. Burdett	Australia
KP261825	2013.07	WSMV-Sz	Poland
KC152466	2011.1	1256	Brazil
KC152465	2011.09	1254	Brazil
KC152464	2011.09	1233	Brazil
KC152463	2011.01	915	Brazil
KC152462	2010.1	912	Brazil
KC020196	2010.01	486	Brazil
GU724853	2008	OK-50a-Tx	USA
GU724852	2008	OK-36-Ki	USA
GU724851	2008	KS-45-Me	USA
GU724850	2008	KS-44-Th	USA
GU724849	2008	KS-28-Sm	USA
GU724848	2008	TX-47a-Oc	USA
GU724847	2008	OK-50b-Tx	USA
GU724846	2008	TX-47b-Oc	USA
OP903204	2020.05	DOLT	Iran
OP793672	2021	KZ107	Kazakhstan
OP793671	2021	KZ88	Kazakhstan
OP793669	2021	KZ108	Kazakhstan
OP793668	2021	KZ103	Kazakhstan
OP793666	2021	KZ96	Kazakhstan
OP793664	2021	KZ93	Kazakhstan
OP793663	2021	KZ90	Kazakhstan
OP793661	2021	KZ68	Kazakhstan
OP793660	2021	KZ60	Kazakhstan
OP793659	2021	KZ63	Kazakhstan
OP793658	2021	KZ64	Kazakhstan
OP793657	2021	KZ62	Kazakhstan
OP793656	2021	KZ49	Kazakhstan
OP793655	2021	KZ48	Kazakhstan
OP793654	2021	KZ70	Kazakhstan
OP793653	2021	KZ58	Kazakhstan
OP793652	2021	KZ69	Kazakhstan
OP793651	2021	KZ73	Kazakhstan
OP793650	2021	KZ72	Kazakhstan
MT780567	2019.08	HUUS9	Hungary
MT780566	2019.08	HUUS8	Hungary
MT780565	2019.08	HUUS7	Hungary
MT780564	2019.08	HUUS6	Hungary
MT780563	2019.08	HUUS5	Hungary
MT780562	2019.08	HUUS4	Hungary
MT780561	2019.08	HUUS3	Hungary
MT780560	2019.08	HUUS2	Hungary
MT780559	2019.08	HUUS1	Hungary
MT780558	2019.08	HUBA8	Hungary
MT780557	2019.08	HUBA7	Hungary
MT780556	2019.08	HUBA6	Hungary
MT780555	2019.08	HUBA5	Hungary
MT780554	2019.08	HUBA4	Hungary
MT780553	2019.08	HUBA3	Hungary
MT780552	2019.08	HUBA2	Hungary
MT260879	2019.08	HUBA1	Hungary
KY419574	2013	pp2	Czech Republic
KY419573	2013	pp1	Czech Republic
KY419572	2013	ar1	Czech Republic
KY419571	2013	Bodycek	Czech Republic
KY419570	2016	Avenue	Czech Republic
KY419569	2016	Hymack	Czech Republic
KY419568	2016	Turondot	Czech Republic
KC900901	2012.06	TR	Turkey
U54570	1991	964	USA
U54567	1991	994	USA
OR900922	2019.06	19RA3	USA
OR900921	2020.06	20GO	USA
OR900920	2020.06	20WA	USA
OR900919	2019.06	19SV	USA
OR900918	2019.06	19ST	USA
OR900917	2019.06	19NS2	USA
OR900916	2019.06	19MC1	USA
OR900915	2021.06	21WH3	USA
OR900914	2019.06	19RH1	USA
OR900913	2021.06	21RL1	USA
OR900912	2019.06	19GH1	USA
OR900911	2020.06	20GH2	USA
OR900910	2020.06	20SD4	USA
OR900909	2019.06	19SH3	USA
OR900908	2020.06	20GL2	USA
OR900907	2020.06	20TR2	USA
OR900906	2019.06	20NS5	USA
OR900905	2019.06	19TR1	USA
OR900904	2020.06	20JW3	USA
OR900903	2020.06	20MC2	USA
OR900902	2020.06	20PL2	USA
OR900901	2019.06	19FI	USA
OR900900	2019.06	19HM1	USA
OR900899	2020.06	20KE2	USA
OR900898	2019.06	19SW	USA
OR900897	2020.06	20EW	USA
OR900896	2019.06	19MT	USA
OR900895	2019.06	19ME	USA
OR900894	2020.06	20LE17	USA
OR900893	2021.06	21RL4	USA
OR900892	2021.06	21WH7	USA
OR900891	2020.06	20RH2	USA
OR900890	2021.06	21WH6	USA
OR900889	2019.06	19CN3	USA
OR900888	2019.06	19DC1	USA
OR900887	2020.06	20SM3	USA
OR900886	2019.06	19CN1	USA

## Sheet: Table S3
TABLE S3 Country-wise summary of WSMV sequences received in GenBank and used for phylogeographic analysis
Accecsion number	Date of sampling	Strain_name	Country	gene
AF511614	1995	H95S	USA	Complete genome
AF511643	1999	WA99	USA	Complete genome
AF511630	1996	MON96	USA	Complete genome
AF511619	1999	ID99	USA	Complete genome
AF511618	1996	ID96	USA	Complete genome
AF511615	1998	H98	USA	Complete genome
EU914918	2008	Saadat-Shahr	Iran	Complete genome
EU914917	2008	Naghadeh	Iran	Complete genome
AF057533	1981	Sidney 81	USA	Complete genome
OK181894	2013	HP2W	Australia	Complete genome
OK181893	2013	HP1G	Australia	Complete genome
OK181892	2006	BCWS1	Australia	Complete genome
OK181891	2012	BCWS5	Australia	Complete genome
OK181889	2006	BCWS2	Australia	Complete genome
OK181888	2012	BCHPV1	Australia	Complete genome
MF459661	2014	KSH294	USA	Complete genome
FJ348359	2002	Arg2	Argentina	Complete genome
FJ348358	1994	WA94	USA	Complete genome
PP856226	2024	DSMZ PV-1141	Germany	Complete genome
OR082783	2023	DSMZ PV-1196	Austria	Complete genome
MZ405098	2018	S34Edirne	Turkey	Complete genome
MW990192	2020	OB20	USA	Complete genome
MW990191	2020	KE20	USA	Complete genome
MW990190	1971	RL71	USA	Complete genome
MW990189	2019	NS02_19	USA	Complete genome
MW990188	2019	ME19	USA	Complete genome
MW990187	2019	FO93	USA	Complete genome
MW990186	2019	SM19	USA	Complete genome
MW990185	2019	KW19	USA	Complete genome
MW990184	1995	PL95	USA	Complete genome
MW990183	2006	EL06-892	USA	Complete genome
MW990182	2020	GL20	USA	Complete genome
MW990181	2020	MON5_20	USA	Complete genome
MW990180	2019	EL19	USA	Complete genome
MW990179	2019	SA19	USA	Complete genome
MW990178	2019	RP19	USA	Complete genome
MW990177	2019	FO19	USA	Complete genome
MW990176	2019	FW40	USA	Complete genome
MW990175	2019	RA02_19	USA	Complete genome
MW990174	2019	ST19	USA	Complete genome
MW990173	2019	SH02_19	USA	Complete genome
MW990172	2020	RH20	USA	Complete genome
MW990171	2017	EL17-1183	USA	Complete genome
MW990170	2019	DC19	USA	Complete genome
MW990169	2020	RO20	USA	Complete genome
MW990168	2019	KM19	USA	Complete genome
MW990167	2019	NE01_19	USA	Complete genome
MZ202336	2021	DSMZ PV-0356	Ukraine	Complete genome
MT762110	2019.06	COKCar	USA	Complete genome
MT762109	2019.05	COPhil	USA	Complete genome
MK975887	2016	WSMV-OH1	USA	Complete genome
MK318281	2017	KSWal2017	USA	Complete genome
MK318280	2017	KSMHK	USA	Complete genome
MK318279	2017	KSIct2017	USA	Complete genome
MK318278	2014	KSHm2014	USA	Complete genome
MK318277	2015	KSHm_2	USA	Complete genome
MK318276	2015	KSHm_1	USA	Complete genome
MK318275	2017	KSGre2017	USA	Complete genome
MH939146	2016.03	-Sosn	Poland	Complete genome
MH939145	2013.06	-Sze	Poland	Complete genome
LN624217	2014	Austria	Austria	Complete genome
HG810954	2013	Hoym	Germany	Complete genome
HG810953	2012	Marmagne	France	Complete genome
AF454455	1999	Turkey 1	USA	Complete genome
AF285170	1996	El Batan 3	USA	Complete genome
AF285169	1932	type	USA	Complete genome
AF454454	1999	Czech	Czech Republic	Complete genome
OQ866338	2022.08	TriMV_WSM1_3	USA	CP
OQ866337	2022.08	TriMV_WSM1_2	USA	CP
OQ866336	2022.08	TriMV_WSM1_1	USA	CP
OQ866335	2022.08	TriMV_Wsm2_3	USA	CP
OQ866334	2022.08	TriMV_Wsm2_2	USA	CP
OQ866333	2022.08	TriMV_Wsm2_1	USA	CP
OQ866332	2022.08	TriMV_Suscep_3	USA	CP
OQ866331	2022.08	TriMV_Suscep_2	USA	CP
OQ866330	2022.08	TriMV_Suscep_1	USA	CP
OQ627296	2021	PP-21-Ukr	Ukraine	CP
OM927719	2021	UA-WSMV-CP-ZP-21	Ukraine	CP
OM927718	2019	UA-WSMV-CP-DN-19	Ukraine	CP
OM927717	2018	A-WSMV-CP-KH-18	Ukraine	CP
OM927716	2018	UA-WSMV-CP-ZP-18	Ukraine	CP
OK181890	2005	BCWS3	Australia	partial genome
MW072787	2020	P-Ch-Vas-Ukr-2020	Ukraine	CP
MW072786	2020	Z-Vas-Ukr-2020	Ukraine	CP
MT461302	2019	120-19	Serbia	CP
MT461301	2019	102-19	Serbia	CP
MT461300	2019	99-19	Serbia	CP
MT461299	2019	98-19	Serbia	CP
MN901897	2004.08	FASA-E	Iran	CP
MN901896	2005.06	Chen	Iran	CP
MN901895	2003.06	Neyshabour	Iran	CP
MN901894	2008.05	Robatm	Iran	CP
MN901893	2006.08	Jbajgah	Iran	CP
MN901892	2005.05	Qazvin	Iran	CP
MN901891	2006.05	Zanjan	Iran	CP
MN901890	2005.05	Zan132	Iran	CP
MN901889	2005.05	Kab52	Iran	CP
WSU54574	1991	TAMU	USA	CP
WSU54573	1991	sidney	USA	CP
WSU54572	1991	Colorado	USA	CP
WSU54571	1991	OSU	USA	CP
WSU54569	1991	pv106	USA	CP
WSU54568	1991	pv91	USA	CP
MN901888	2005.05	Azna	Iran	CP
MN901887	2005.05	Abargoo	Iran	CP
MN901886	2005.05	Isfahan	Iran	CP
MN901885	2005.06	FASAW	Iran	CP
MN901884	2004.08	Sedeh	Iran	CP
MN901883	2004.08	ShahrK	Iran	CP
MN901882	2008.05	Miandoab	Iran	CP
MN901881	2006.05	Azkh132	Iran	CP
MN901880	2006.05	Azgh132	Iran	CP
MN901879	2003.05	Azsh14	Iran	CP
MN901878	2006.03	Behbahan	Iran	CP
MN901877	2009.03	Beh2	Iran	CP
MN901876	2009.03	Beht	Iran	CP
MN901875	2009.03	Beh1	Iran	CP
MN901874	2009.03	Dezful	Iran	CP
MN901873	2009.03	Lolium	Iran	CP
AY858546	2004	SP-1	Australia	CP
MH523357	2018.05	Ukraine-Ep-18	Ukraine	CP
MH523356	2018.05	Ukraine-Mal-18	Ukraine	CP
KX398591	2015.03	AH11	Iran	polyprotein
KX398590	2015.03	AH10	Iran	polyprotein
EU723086	2007.06	SK350	Slovakia	polyprotein
EU723085	2007.06	SK349	Slovakia	polyprotein
DQ462279	2006	Ginninderra	Australia	CP
DQ462278	2004	SP-1	Australia	CP
DQ462277	2004	SP-6	Australia	CP
DQ462276	2004	SP-5	Australia	CP
AY327866	2006	Tamworth 1	Australia	polyprotein
AY327868	2006	Adelaide 1	Australia	polyprotein
AY327869	2006	Adelaide 2	Australia	polyprotein
AY327865	2006	Canberra	Australia	polyprotein
AY327872	2006	Murray Bridge	Australia	polyprotein
AY327871	2006	Horsham	Australia	polyprotein
AY858549	2004	SP-4	Australia	CP
AY858548	2004	SP-3	Australia	CP
AY858547	2004	SP-2	Australia	CP
AF511613	1995	H95LB	USA	polyprotein
AF511612	1994	H94USDA	USA	polyprotein
AF511611	1994	H94S	USA	polyprotein
AF511610	1994	H94PM	USA	polyprotein
AF511609	1988	H88	USA	polyprotein
AF511608	1981	H81	USA	polyprotein
AF511607	1993	GY93	USA	polyprotein
AF511606	1993	GO93	USA	polyprotein
AF511605	1995	GH95	USA	polyprotein
AF511604	1993	FO93	USA	polyprotein
AF511603	1995	EW95	USA	polyprotein
AF511602	1987	CO87	USA	polyprotein
AF511601	1985	CO85	USA	polyprotein
AF511600	1993	CM93	USA	polyprotein
AF511599	1993	CL93	USA	polyprotein
AF511598	1993	CK93	USA	polyprotein
AF511597	1995	BT95	USA	polyprotein
AF511596	1981	S81D	USA	polyprotein
AF511595	1932	PV57	USA	polyprotein
U67937		Montana	USA	polyprotein
AY327870		Bordertown	Australia	polyprotein
AY327867		Tamworth 2	Australia	polyprotein
FJ695510	2000	Agdia	USA	CP
FJ606886	2000	Turkei	Turkey	CP
FJ606885	2003	Toskana	Italy	CP
FJ606884	2007	Burgund	France	CP
FJ216421	2008.06	Podousy	Czech Republic	polyprotein
FJ216420	2008.05	Policko-CRI	Czech Republic	polyprotein
FJ216419	2003.03	WSMVcz1	Czech Republic	polyprotein
FJ216418	2008.05	PoleR	Czech Republic	polyprotein
FJ216417	2008.06	SlastJR	Czech Republic	polyprotein
FJ216416	2008.06	KromJR	Czech Republic	polyprotein
FJ216415	2008.06	KosHJR	Czech Republic	polyprotein
FJ216414	2008.06	SlastJR	Czech Republic	polyprotein
FJ216413	2008.06	KromJR	Czech Republic	polyprotein
FJ216412	2008.05	Policko-CRI	Czech Republic	polyprotein
FJ216411	2008.06	Podousy	Czech Republic	polyprotein
FJ216410	2008.05	PoleR	Czech Republic	polyprotein
FJ216409	2008.06	KosHJR	Czech Republic	polyprotein
FJ216408	2008.06	WSMVcz1	Czech Republic	polyprotein
FJ434246	2005.08	New Zealand	New Zealand	polyprotein
FJ348357	2002	Argentina	Argentina	polyprotein
FJ348356	2002	Argentina	Argentina	polyprotein
FJ613359	2008	SK512	Slovakia	polyprotein
FJ613358	2007	SK344	Slovakia	polyprotein
AF511644	1993	WO93	USA	polyprotein
AF511642	1996	TX96	USA	polyprotein
AF511641	1996	SD96	USA	polyprotein
AF511640	1995	RO95	USA	polyprotein
AF511639	1949	PV91H	USA	polyprotein
AF511638	1964	PV106JM	USA	polyprotein
AF511637	1964	PV106H	USA	polyprotein
AF511636	1995	PN95	USA	polyprotein
AF511635	1995	PL95	USA	polyprotein
AF511633	1998	OK98	USA	polyprotein
AF511632	1996	NE96	USA	polyprotein
AF511631	1969	ND	USA	polyprotein
AF511629	2000	MO00	USA	polyprotein
AF511628	1999	MO99B	USA	polyprotein
AF511627	1999	MO99A	USA	polyprotein
AF511626	1992	LG92	USA	polyprotein
AF511625	1995	LC95	USA	polyprotein
AF511624	2000	KY0083SV	USA	polyprotein
AF511623	2000	KY0074	USA	polyprotein
AF511622	2000	KY00	USA	polyprotein
AF511621	1993	KM93	USA	polyprotein
AF511620	1989	IHC	Canada	polyprotein
AF511617	1991	HV91	USA	polyprotein
AF511616	1993	HM93	USA	polyprotein
AF034415	1997	WA	USA	CP
U53604	1932	pv57	USA	CP
DQ888805	2004	Kondonin	Australia	CP
DQ888804	2004	Galong	Australia	CP
DQ888803	2004	Gibson	Australia	CP
DQ888802	2004	Yerritup	Australia	CP
DQ888801	2004	Mt. Burdett	Australia	CP
KP261825	2013.07	WSMV-Sz	Poland	CP
KJ720819	2013	WSMV-1313	Lithuania	CP
KF887235	2007	Marias 1	USA	CP
KF887234	2007	Huntley 1	USA	CP
HM535796	2007.07	Conrad 1	USA	CP
KC152466	2011.1	1256	Brazil	CP
KC152465	2011.09	1254	Brazil	CP
KC152464	2011.09	1233	Brazil	CP
KC152463	2011.01	915	Brazil	CP
KC152462	2010.1	912	Brazil	CP
KC020196	2010.01	486	Brazil	CP
JX845574	2012.02	CYM-1	Japan	polyprotein
GU724853	2008	OK-50a-Tx	USA	CP
GU724852	2008	OK-36-Ki	USA	CP
GU724851	2008	KS-45-Me	USA	CP
GU724850	2008	KS-44-Th	USA	CP
GU724849	2008	KS-28-Sm	USA	CP
GU724848	2008	TX-47a-Oc	USA	CP
GU724847	2008	OK-50b-Tx	USA	CP
GU724846	2008	TX-47b-Oc	USA	CP
PQ047239	2021.06	MBA	Hungary	polyprotein
PQ047238	2021.06	US	Hungary	polyprotein
OQ920256	2022.09	EE4	Iran	CP
OQ920255	2022.09	EE5	Iran	CP
OQ920254	2022.09	EE3	Iran	CP
OQ920253	2022.09	WE2	Iran	CP
OQ920252	2022.09	WW03	Iran	CP
OQ920251	2022.09	WW01	Iran	CP
OQ920250	2022.09	WW01	Iran	CP
OQ920249	2022.09	EW1	Iran	CP
OQ920248	2022.09	EW3	Iran	CP
OQ920247	2022.09	EW5	Iran	CP
OQ920246	2022.09	EW4	Iran	CP
OQ920245	2022.09	WW05	Iran	CP
OQ920244	2022.09	WW02	Iran	CP
OQ920243	2022.09	WE5	Iran	CP
OQ920242	2022.09	WW04	Iran	CP
OQ920241	2022.09	WE4	Iran	CP
OQ920240	2022.09	WE3	Iran	CP
OQ920239	2022.09	ECH0	Iran	CP
OQ920238	2022.09	WE1	Iran	CP
OQ920237	2022.09	WW0	Iran	CP
OQ920236	2022.09	EE1	Iran	CP
OQ920235	2022.09	EE2	Iran	CP
OP903204	2020.05	DOLT	Iran	CP
ON364116	2018.04	S34_Edirne24	Turkey	polyprotein
OQ301797	2018	Sedirne	Turkey	polyprotein
ON000288	2018.05	TR-S51	Turkey	polyprotein
OP793672	2021	KZ107	Kazakhstan	CP
OP793671	2021	KZ88	Kazakhstan	CP
OP793670	2021	KZ104	Kazakhstan	CP
OP793669	2021	KZ108	Kazakhstan	CP
OP793668	2021	KZ103	Kazakhstan	CP
OP793667	2021	KZ99	Kazakhstan	CP
OP793666	2021	KZ96	Kazakhstan	CP
OP793665	2021	KZ94	Kazakhstan	CP
OP793664	2021	KZ93	Kazakhstan	CP
OP793663	2021	KZ90	Kazakhstan	CP
OP793662	2021	KZ89	Kazakhstan	CP
OP793661	2021	KZ68	Kazakhstan	CP
OP793660	2021	KZ60	Kazakhstan	CP
OP793659	2021	KZ63	Kazakhstan	CP
OP793658	2021	KZ64	Kazakhstan	CP
OP793657	2021	KZ62	Kazakhstan	CP
OP793656	2021	KZ49	Kazakhstan	CP
OP793655	2021	KZ48	Kazakhstan	CP
OP793654	2021	KZ70	Kazakhstan	CP
OP793653	2021	KZ58	Kazakhstan	CP
OP793652	2021	KZ69	Kazakhstan	CP
OP793651	2021	KZ73	Kazakhstan	CP
OP793650	2021	KZ72	Kazakhstan	CP
OP793649	2021	KZ57	Kazakhstan	CP
ON364115	2018.04	S37_Edirne	Turkey	polyprotein
MW081564	2019.05	COProw19	USA	polyprotein
MW081563	2019.04	COWash19	USA	polyprotein
MW081562	2019.04	COAdam19	USA	polyprotein
MW081561	2020.05	COSedg20	USA	polyprotein
MW081560	2020.06	COMorg20	USA	polyprotein
MW081559	2020.06	COLari20	USA	polyprotein
MW081558	2020.05	COYuma20	USA	polyprotein
MW081557	2020.05	COWash20	USA	polyprotein
MW081556	2020.05	COPhil20	USA	polyprotein
MW081555	2020.05	COLoga20	USA	polyprotein
MW081554	2020.05	COKiow20	USA	polyprotein
MW081553	2020.05	COProw20-14	USA	polyprotein
MW081552	2020.05	COProw20-10	USA	polyprotein
MW081551	2020.04	COKCar20	USA	polyprotein
MT822728	2018	COLar1v	USA	polyprotein
MT822727	2018	COLar1v	USA	polyprotein
MT822726	2018	COLar1v	USA	polyprotein
MT822725	2018	COLar1v	USA	polyprotein
MT822723	2018	COLar1v	USA	polyprotein
MK167470	2017.06	WSMV-UA-2017	Ukraine	capsid protein
MN894837	2002.1	Sedeh	Iran	polyprotein
MN894836	2002.05	Shiraz	Iran	polyprotein
MN894835	2003.06	Sepidan	Iran	polyprotein
MN894834	2003.05	Naghadeh	Iran	polyprotein
MN894833	2001.06	Zanjan	Iran	polyprotein
MN894832	2003.05	Khoy	Iran	polyprotein
MN894831	2003.05	Ghorveh	Iran	polyprotein
MN894830	2003.05	Veynesar	Iran	polyprotein
MN894829	2002.05	Tondaran	Iran	polyprotein
MN894828	2002.05	Neyshabour	Iran	polyprotein
MN894827	2003.05	Marvdasht	Iran	polyprotein
MT780567	2019.08	HUUS9	Hungary	CP
MT780566	2019.08	HUUS8	Hungary	CP
MT780565	2019.08	HUUS7	Hungary	CP
MT780564	2019.08	HUUS6	Hungary	CP
MT780563	2019.08	HUUS5	Hungary	CP
MT780562	2019.08	HUUS4	Hungary	CP
MT780561	2019.08	HUUS3	Hungary	CP
MT780560	2019.08	HUUS2	Hungary	CP
MT780559	2019.08	HUUS1	Hungary	CP
MT780558	2019.08	HUBA8	Hungary	CP
MT780557	2019.08	HUBA7	Hungary	CP
MT780556	2019.08	HUBA6	Hungary	CP
MT780555	2019.08	HUBA5	Hungary	CP
MT780554	2019.08	HUBA4	Hungary	CP
MT780553	2019.08	HUBA3	Hungary	CP
MT780552	2019.08	HUBA2	Hungary	CP
MT260879	2019.08	HUBA1	Hungary	CP
MT465692	2019	COKCar2	USA	polyprotein
MT465691	2020	COLar2	USA	polyprotein
MT465690	2019	COLam	USA	polyprotein
MT465689	2019	COSedg1	USA	polyprotein
MT465688		COLar1	USA	polyprotein
AF454459		Russia	Russia	polyprotein
AF454458	1986	Iran	Iran	polyprotein
AF454457	1999	Turkey 2	Turkey	polyprotein
AF454456	1999	Hungary	Hungary	polyprotein
MK335432	2017	Meymeh	Iran	nuclear inclusion a protein
MK103385	2018.04	HM	Australia	polyprotein
KY419574	2013	pp2	Czech Republic	CP
KY419573	2013	pp1	Czech Republic	CP
KY419572	2013	ar1	Czech Republic	CP
KY419571	2013	Bodycek	Czech Republic	CP
KY419570	2016	Avenue	Czech Republic	CP
KY419569	2016	Hymack	Czech Republic	CP
KY419568	2016	Turondot	Czech Republic	CP
KC754961	2012.02	JSweet-corn2868	Japan	polyprotein
KC754960	2012.02	Uwheat1944-2	USA	polyprotein
KC754959		Uwheat1944-1	Republic of Korea	polyprotein
KC900901	2012.06	TR	Turkey	CP
U54570	1996	964	USA	CP
U54567	1991	994	USA	CP
U59478		PV57	Canada	polyprotein
AJ889242		Ger	Germany	polyprotein
OR900922	2019.06	19RA3	USA	complete genome
OR900921	2020.06	20GO	USA	complete genome
OR900920	2020.06	20WA	USA	complete genome
OR900919	2019.06	19SV	USA	complete genome
OR900918	2019.06	19ST	USA	complete genome
OR900917	2019.06	19NS2	USA	complete genome
OR900916	2019.06	19MC1	USA	complete genome
OR900915	2021.06	21WH3	USA	complete genome
OR900914	2019.06	19RH1	USA	complete genome
OR900913	2021.06	21RL1	USA	complete genome
OR900912	2019.06	19GH1	USA	complete genome
OR900911	2020.06	20GH2	USA	complete genome
OR900910	2020.06	20SD4	USA	complete genome
OR900909	2019.06	19SH3	USA	complete genome
OR900908	2020.06	20GL2	USA	complete genome
OR900907	2020.06	20TR2	USA	complete genome
OR900906	2019.06	20NS5	USA	complete genome
OR900905	2019.06	19TR1	USA	complete genome
OR900904	2020.06	20JW3	USA	complete genome
OR900903	2020.06	20MC2	USA	complete genome
OR900902	2020.06	20PL2	USA	complete genome
OR900901	2019.06	19FI	USA	complete genome
OR900900	2019.06	19HM1	USA	complete genome
OR900899	2020.06	20KE2	USA	complete genome
OR900898	2019.06	19SW	USA	complete genome
OR900897	2020.06	20EW	USA	complete genome
OR900896	2019.06	19MT	USA	complete genome
OR900895	2019.06	19ME	USA	complete genome
OR900894	2020.06	20LE17	USA	complete genome
OR900893	2021.06	21RL4	USA	complete genome
OR900892	2021.06	21WH7	USA	complete genome
OR900891	2020.06	20RH2	USA	complete genome
OR900890	2021.06	21WH6	USA	complete genome
OR900889	2019.06	19CN3	USA	complete genome
OR900888	2019.06	19DC1	USA	complete genome
OR900887	2020.06	20SM3	USA	complete genome
OR900886	2019.06	19CN1	USA	complete genome
